# Supplementary material for: RBUD: A New Functional Potential Analysis Approach for Whole Microbial Genome Shotgun Sequencing
Source: Microorganisms. 2020 Oct 10;8(10):1563. doi: 10.3390/microorganisms8101563 (PMC7650719; doi:10.3390/microorganisms8101563)
Supplement: Supplementary file 1 [file microorganisms-08-01563-s001.zip]

Archive with 3 entries (2 files):
- microorganisms-951933-supplementary-original/
- microorganisms-951933-supplementary-original/microorganisms-951933-supplementary figures-original.pdf
- microorganisms-951933-supplementary-original/Supplementary Tables.xlsx
