# Supplementary material for: RBUD: A New Functional Potential Analysis Approach for Whole Microbial Genome Shotgun Sequencing
Source: Microorganisms. 2020 Oct 10;8(10):1563. doi: 10.3390/microorganisms8101563 (PMC7650719; doi:10.3390/microorganisms8101563)
Supplement: Supplementary file 1 [file microorganisms-08-01563-s001.zip › microorganisms-951933-supplementary-original/Supplementary Tables.xlsx]

## Sheet: Supplementary Table 1
Supplementary Table 1. Phenotype information of all chicken samples in both healthy and disease groups
Case	Stage	Sample ID	Country	Gender	Age	Weight(kg)	Site	Traits of disease
								Glisson's capsule	Pericardium	Fibrin exudation
Avian Colibacillosis	Healthy	Jcdn1	china	male	17	0.722	cecum
		Jcdn2	china	female	17	0.68	cecum
		Jcdn3	china	male	17	0.692	cecum
		Jcdn4	china	female	37	2.402	cecum
		Jcdn5	china	male	37	2.438	cecum
		Jcdn6	china	female	37	2.472	cecum
		Jcdn7	china	female	36	2.21	cecum
		Jcdn8	china	female	36	1.795	cecum
		Jcdn9	china	female	36	1.85	cecum
	Disease	Jcdd1	china	female	16	0.397	cecum	√	√
		Jcdd2	china	male	16	0.397	cecum	√	√
		Jcdd3	china	female	16	0.325	cecum	√	√
		Jcdd4	china	female	37	1.031	cecum	√		√							T
		Jcdd5	china	female	37	1.526	cecum	√	√
		Jcdd6	china	male	37	1.354	cecum			√
		Jcdd7	china	female	37	1.2	cecum	√		√
		Jcdd8	china	female	37	1.555	cecum	√
		Jcdd9	china	female	37	1.53	cecum	√	√
*Glisson's capsule, Pericardium, Fibrin exudation as the pathological feathers of avian colibacillosis

## Sheet: Supplementary Table 2
Supplementary Table 2. Basic Information of sequencing data of 18 broiler chickens
Case	Stage	Data production								Single-sample assemble			Gene prediction		Shannon Index
		Sample ID	Insert size (bp)	Read length (bp)	# of reads	Raw data (Gb)	Host DNA (%)	# of high quality reads	High quality data (Gb)	# of contigs	N50 length (bp)	Total length (Mb)	# of ORFs	Average length (bp)
Avian Colibacillosis	Healthy	Jcdn1	300	101	26001491	2.62615	0.0888411	25978393	2.62382	76111	1135	82352102	134444	546	5.20816
		Jcdn2	300	101	32078326	3.23991	0.363018	31961878	3.22815	85761	1310	100683414	158510	564	2.50244
		Jcdn3	300	101	26930492	2.71998	0.136474	26893741	2.71627	79810	1259	92340170	146302	559	2.88075
		Jcdn4	300	101	27948482	2.8228	12.8671	24352314	2.45958	107047	1271	123532238	195103	540	5.6132
		Jcdn5	300	101	31092888	3.14038	6.92827	28938692	2.92281	113053	1342	134420017	208610	571	4.2188
		Jcdn6	300	101	32678371	3.30052	11.8344	28811086	2.90992	116472	1066	120082632	197199	528	5.20369
		Jcdn7	300	101	31852741	3.21713	0.348099	31741864	3.20593	74140	1332	87707620	133149	589	3.23629
		Jcdn8	300	101	30144837	3.04463	0.185849	30088815	3.03897	85115	1271	97541790	152983	567	4.63758
		Jcdn9	300	101	35309397	3.56625	0.79917	35027217	3.53775	70563	1601	92931471	138400	600	5.90467
	Disease	Jcdd1	300	101	32466091	3.27908	0.162677	32413280	3.27374	107731	1214	119796872	193964	546	6.08386
		Jcdd2	300	101	41393220	4.18072	0.418061	41220615	4.16328	112880	1085	117395200	195156	533	6.05265
		Jcdd3	300	101	41410322	4.18244	0.399551	41245529	4.1658	131499	1078	135180972	226818	528	5.67552
		Jcdd4	300	101	23877673	2.41164	21.3985	18768204	1.89559	67500	1426	83227500	124725	590	5.64225
		Jcdd5	300	101	35629453	3.59857	2.00763	34914149	3.52633	115466	1122	123317688	200303	547	4.90239
		Jcdd6	300	101	24176000	2.44178	1.30795	23859791	2.40984	88269	1140	94889175	152451	553	4.23688
		Jcdd7	300	101	25309559	2.55627	0.338078	25223995	2.54762	86103	1328	101343231	157263	572	5.35796
		Jcdd8	300	101	32227228	3.25495	1.32623	31799822	3.21178	123199	1259	141678850	223515	563	5.60962
		Jcdd9	300	101	28819650	2.91078	0.73055	28609110	2.88952	55791	1310	65498634	100987	577	5.03992

## Sheet: Supplementary Table 3
Supplementray Table 3. Bioassay and clinical information for the 20 people in the cohort
Case	Sample ID	Gender	Age	Height (cm)	Weight (kg)	BMI (kg/m2)	Diabetic (Y or N)	FBG (mmol/L)	SBP (mm Hg)	DBP (mm Hg)	FINS (mU/L)	FCP (ng/ml)	HBALC (%)	TG (mmol/L)	TCHO (mmol/L)	HDL (mmol/L)	LDL (mmol/L)
T2D	NLF013	female	32	159	46	18.2	N	5.44	130	80	15.92	-	5.6	1.54	4.75	1.24	2.77
	NLF015	female	59	155	46	19.15	N	4.66	120	70	5.23	-	6	1.44	4.94	1.02	3.31		-	Missing data
	NOF005	female	32	160	65	25.39	N	5.64	125	65	17.38	-	5.4	2.9	6.18	0.89	4.68		BMI	Body mass index
	NOF010	female	40	150	56	24.89	N	5.81	120	80	16.71	-	5.5	1.36	5.78	1.28	3.74		FBG	Fasting blood glucose
	NOF012	female	38	155	62	25.81	N	5.4	135	90	13.5	-	5.6	1.35	6.07	1.26	4.24		SBP	Systolic blood pressure
	NOM001	male	48	165	72	26.45	N	5.5	132	80	14.1	-	5.1	1.75	5.67	1.07	3.7		DBP	Diastolic blood pressure
	NOM002	male	68	155	68	28.3	N	5.7	135	85	16.88	-	5.1	1.03	6.01	1.21	3.46		FINS	Fasting serum insulin
	NOM005	male	46	166	70	25.4	N	5.29	140	90	18.21	-	5.1	2.43	6.01	1.02	4.06		FCP	Fasting serum C-peptide
	NOM014	male	41	174	76	25.1	N	5.46	115	65	14.79	-	5.6	2.6	5.59	0.98	4.08		HBALC	Glycosylated hemoglobin HbAlc
	NOM028	male	47	168	75	26.57	N	5.53	140	80	12.25	-	5.2	0.93	5.08	1.5	3.1		TG	Triglyceride
	DLF012	female	52	165	53	19.47	Y	7.33	120	70	8.3	-	6.3	1.48	5.1	1.11	3.62		TCHO	Total cholesterol
	DLF014	female	61	155	48	19.98	Y	12.21	130	80	15.23	-	13.1	1.4	5.5	1.14	3.89		HDL	High density lipoprotein
	DLM023	male	45	174	63	20.81	Y	6.22	135	90	6.28	-	7.3	2.16	4.99	0.93	3.7		LDL	Low density lipoprotein
	DLM027	male	70	180	70	21.6	Y	7.73	130	100	10.2	-	10.2	3.66	6.01	0.77	4.9
	DLM028	male	63	170	59	20.42	Y	6.96	140	80	11.9	-	7	2.26	4.49	0.74	3.52
	DOF003	female	59	156	65	26.71	Y	11.6	130	75	19.19	-	11.8	1.16	5.02	1.23	3.59
	DOF004	female	63	155	61	25.39	Y	6.97	130	75	15.36	-	6.4	1.43	4.76	1.35	3.1
	DOF006	female	51	158	65	26.04	Y	7.42	150	80	14.6	-	12.5	1.11	5.46	1.09	3.47
	DOM003	male	53	168	71	25.16	Y	9.26	110	60	7.42	-	8.5	1.04	4.93	1.21	2.3
	DOM018	male	68	171.5	75	25.5	Y	8.51	140	70	19.57	-	9.8	1.71	4.55	1.13	3.13
P.value		-	0.00357823	0.269095	0.784057	0.0980711	-	0.00227181	0.366301	0.91021	0.467011	-	0.00104183	0.982972	0.0451932	0.41901	0.513576

## Sheet: Supplementary Table4
Supplementary Table 4. Basic Information of sequencing data of 20 people
Case	Stage	Data production								Single-sample assemble			Gene prediction		Shannon Index
		Sample ID	Insert size (bp)	Read length (bp)	# of reads	Raw data (Gb)	Host DNA (%)	# of high quality reads	High quality data (Gb)	# of contigs	N50 length (bp)	Total length (Mb)	# of ORFs	Average length (bp)
T2D	Healthy	NLF013	345	90	30886924	2.77982	0.00635346	30752924	2.76776	37990	4348	79402685	96210	735.7	11.918
		NLF015	327	90	34012846	3.06116	0.0544292	33720856	3.03488	22748	6512	56512705	60285	849	11.21
		NOF005	325	90	35351322	3.18162	0.00753121	35131160	3.1618	43065	3526	86741217	104871	738.6	11.715
		NOF010	345	90	33282380	2.99541	0.00920089	33058980	2.97531	40657	3976	83504071	96605	773.8	11.714
		NOF012	327	90	31733268	2.85599	0.0135585	31488902	2.834	37688	2829	62861992	82154	674.3	11.618
		NOM001	327	90	29823866	2.68415	0.00716259	29540252	2.65862	20466	2127	32021280	42432	669.2	10.598
		NOM002	327	90	37011442	3.33103	0.0126851	36778634	3.31008	26715	8673	73734759	83325	791.7	11.366
		NOM005	331	90	27156822	2.44411	0.0401761	26950476	2.42554	35407	3352	65967389	84900	687	11.7
		NOM014	331	90	32702126	2.94319	1.02969	32125392	2.89129	23423	5082	55698363	62979	795.1	10.934
		NOM028	329	90	25686216	2.31176	0.0611421	25479128	2.29312	33680	4640	71361362	85040	749.3	11.592
	Disease	DLF012	325	90	33387392	3.00487	0.138499	33010082	2.97091	16966	8208	43495623	52039	736.4	10.224
		DLF014	339	90	31125774	2.80132	0.0146315	30846690	2.7762	14448	16037	50763217	56548	796.5	10.634
		DLM023	329	90	33947350	3.05526	0.232684	33255144	2.99296	42085	2440	71749679	91057	703.7	11.484
		DLM027	333	90	36979334	3.32814	0.200797	35438154	3.18943	17516	10306	46117814	53062	769.3	10.891
		DLM028	325	90	32876818	2.95891	0.0455163	32347300	2.91126	31729	6288	73583677	86718	759.1	11.911
		DOF003	341	90	34079276	3.06713	0.0376523	33770036	3.0393	44118	3312	88889593	105817	752.1	11.923
		DOF004	323	90	33433228	3.00899	0.0958896	33193852	2.98745	29680	9956	77634687	88176	779	11.79
		DOF006	325	90	37140402	3.34264	0.0132281	36871304	3.31842	21600	8375	55261283	60959	816.5	10.782
		DOM003	349	90	32478676	2.92308	1.25906	31792798	2.86135	14633	6936	33622764	40523	735.8	10.486
		DOM018	333	90	31916130	2.87245	0.296156	31604952	2.84445	26009	5567	60262964	71043	753.9	11.472
